# Supplementary material for: ﻿A new noctuid genus and species (Lepidoptera, Noctuidae, Amphipyrinae, Psaphidini, Triocnemidina) from New Mexico and Texas, United States of America
Source: Zookeys. 2024 May 8;1200:199–213. doi: 10.3897/zookeys.1200.117772 (PMC11096726; doi:10.3897/zookeys.1200.117772)
Supplement: XML Treatment for Poolea [file zookeys.1200.117772-treatment1.xml]

<!DOCTYPE tp:taxon-treatment
  PUBLIC "-//TaxonX//DTD Taxonomic Treatment Publishing DTD v0 20100105//EN" "tax-treatment-NSO.dtd">
<tp:taxon-treatment xmlns:tp="http://www.plazi.org/taxpub"><tp:treatment-meta><kwd-group><label>Taxon classification</label><kwd>
              <named-content content-type="kingdom">Animalia</named-content>
            </kwd><kwd>
              <named-content content-type="order">Lepidoptera</named-content>
            </kwd><kwd>
              <named-content content-type="family">Noctuidae</named-content>
            </kwd></kwd-group><mixed-citation publication-type="journal"><person-group><name><surname>Crabo</surname><given-names>Lars G.</given-names></name></person-group><article-title>﻿A new noctuid genus and species (<tp:taxon-name><tp:taxon-name-part taxon-name-part-type="order">Lepidoptera</tp:taxon-name-part></tp:taxon-name>, <tp:taxon-name><tp:taxon-name-part taxon-name-part-type="family">Noctuidae</tp:taxon-name-part></tp:taxon-name>, <tp:taxon-name><tp:taxon-name-part taxon-name-part-type="subfamily">Amphipyrinae</tp:taxon-name-part></tp:taxon-name>, <tp:taxon-name><tp:taxon-name-part taxon-name-part-type="tribe">Psaphidini</tp:taxon-name-part></tp:taxon-name>, <tp:taxon-name><tp:taxon-name-part taxon-name-part-type="subtribe">Triocnemidina</tp:taxon-name-part></tp:taxon-name>) from New Mexico and Texas, United States of America</article-title><source>Zookeys</source><day>08</day><month>05</month><year>2024</year><volume>1200</volume><fpage>199</fpage><lpage>213</lpage><pub-id pub-id-type="doi">10.3897/zookeys.1200.117772</pub-id></mixed-citation></tp:treatment-meta><tp:nomenclature><label>﻿</label><tp:taxon-name>
            <object-id xmlns:xlink="http://www.w3.org/1999/xlink" content-type="arpha" xlink:type="simple">2AB4A23D-30F7-5056-B403-BF75835AB8DC</object-id>
            <tp:taxon-name-part taxon-name-part-type="genus" reg="Poolea">Poolea</tp:taxon-name-part>
            <object-id xmlns:xlink="http://www.w3.org/1999/xlink" content-type="zoobank" xlink:type="simple">https://zoobank.org/70148D54-09C8-4489-807C-11739AAAAB08</object-id>
          </tp:taxon-name><tp:taxon-status xmlns:xlink="http://www.w3.org/1999/xlink" xlink:type="simple">gen. nov.</tp:taxon-status></tp:nomenclature><tp:treatment-sec sec-type="type species" id="SECID0EVAAE"><title>Type species.</title><p><italic><tp:taxon-name><tp:taxon-name-part taxon-name-part-type="genus" reg="Oxycnemis">Oxycnemis</tp:taxon-name-part><tp:taxon-name-part taxon-name-part-type="species" reg="grandimacula">grandimacula</tp:taxon-name-part></tp:taxon-name></italic> Barnes &amp; McDunnough.</p></tp:treatment-sec><tp:treatment-sec sec-type="Gender" id="SECID0EGBAE"><title>Gender.</title><p>Feminine.</p></tp:treatment-sec><tp:treatment-sec sec-type="diagnosis" id="SECID0ELBAE"><title>Diagnosis.</title><p>Adults (Figs <xref ref-type="fig" rid="F1">2</xref>, <xref ref-type="fig" rid="F1">3</xref>) are medium-sized moths (FW length 11.5–16.0 mm) with gray forewings with large black-outlined spots, reniform spots weakly quadrate. They superficially resemble <italic><tp:taxon-name><tp:taxon-name-part taxon-name-part-type="genus" reg="Psaphida">Psaphida</tp:taxon-name-part></tp:taxon-name></italic> or <italic><tp:taxon-name><tp:taxon-name-part taxon-name-part-type="genus" reg="Pseudocopivaleria">Pseudocopivaleria</tp:taxon-name-part></tp:taxon-name></italic> Buckett &amp; Bauer (<tp:taxon-name><tp:taxon-name-part taxon-name-part-type="subfamily">Amphipyrinae</tp:taxon-name-part></tp:taxon-name>, <tp:taxon-name><tp:taxon-name-part taxon-name-part-type="tribe">Psaphidini</tp:taxon-name-part></tp:taxon-name>, <tp:taxon-name><tp:taxon-name-part taxon-name-part-type="subtribe">Psaphidina</tp:taxon-name-part></tp:taxon-name>) but can be distinguished by their modified foretibial setae, a strong claw continuous with a knifelike ridge along the tibia and a distinct smaller lateral accessory claw in <italic><tp:taxon-name><tp:taxon-name-part taxon-name-part-type="genus" reg="Poolea">Poolea</tp:taxon-name-part></tp:taxon-name></italic> (Fig. <xref ref-type="fig" rid="F4">10</xref>), simple in the other genera. This claw shape also distinguishes <italic><tp:taxon-name><tp:taxon-name-part taxon-name-part-type="genus" reg="Poolea">Poolea</tp:taxon-name-part></tp:taxon-name></italic> from superficially similar species of <italic><tp:taxon-name><tp:taxon-name-part taxon-name-part-type="genus" reg="Sympistis">Sympistis</tp:taxon-name-part></tp:taxon-name></italic>, which lack an accessory claw. The few <tp:taxon-name><tp:taxon-name-part taxon-name-part-type="subtribe">Triocnemidina</tp:taxon-name-part></tp:taxon-name> species that resemble <italic><tp:taxon-name><tp:taxon-name-part taxon-name-part-type="genus" reg="Poolea">Poolea</tp:taxon-name-part></tp:taxon-name></italic> in size and shape, particularly <italic><tp:taxon-name><tp:taxon-name-part taxon-name-part-type="genus" reg="Triocnemis">Triocnemis</tp:taxon-name-part><tp:taxon-name-part taxon-name-part-type="species" reg="saporis">saporis</tp:taxon-name-part></tp:taxon-name></italic> Grote and <italic><tp:taxon-name><tp:taxon-name-part taxon-name-part-type="genus" reg="Unciella">Unciella</tp:taxon-name-part><tp:taxon-name-part taxon-name-part-type="species" reg="primula">primula</tp:taxon-name-part></tp:taxon-name></italic> Smith, are predominantly whitish or yellow tan instead of gray.</p><p>Male valves of <italic><tp:taxon-name><tp:taxon-name-part taxon-name-part-type="genus" reg="Poolea">Poolea</tp:taxon-name-part></tp:taxon-name></italic> (Figs <xref ref-type="fig" rid="F2">5a</xref>, <xref ref-type="fig" rid="F2">6a</xref>) are similar to those of <italic><tp:taxon-name><tp:taxon-name-part taxon-name-part-type="genus" reg="Triocnemis">Triocnemis</tp:taxon-name-part></tp:taxon-name></italic>, simple with a moderate sacculus and a narrow thornlike clasper of the ampulla arising near the ventral margin slightly past the midpoint of the valve. However, the uncus of <italic><tp:taxon-name><tp:taxon-name-part taxon-name-part-type="genus" reg="Poolea">Poolea</tp:taxon-name-part></tp:taxon-name></italic> is unique in <tp:taxon-name><tp:taxon-name-part taxon-name-part-type="subtribe">Triocnemidina</tp:taxon-name-part></tp:taxon-name>, straight and rodlike, oriented slightly dorsad at base, with slight subapical swelling and short fingerlike apex with a slight downward hook. That of <italic><tp:taxon-name><tp:taxon-name-part taxon-name-part-type="genus" reg="Triocnemis">Triocnemis</tp:taxon-name-part></tp:taxon-name></italic> is curved, tapering evenly from base to apex. The vesica of <italic><tp:taxon-name><tp:taxon-name-part taxon-name-part-type="genus" reg="Poolea">Poolea</tp:taxon-name-part></tp:taxon-name></italic> (Figs <xref ref-type="fig" rid="F2">5b</xref>, <xref ref-type="fig" rid="F2">6b</xref>) is bent subbasally and bears a single long band of spinelike setae of variable lengths.</p><p>The female genitalia of <italic><tp:taxon-name><tp:taxon-name-part taxon-name-part-type="genus" reg="Poolea">Poolea</tp:taxon-name-part></tp:taxon-name></italic> (Figs <xref ref-type="fig" rid="F3">8</xref>, <xref ref-type="fig" rid="F3">9</xref>) are also distinctive. The bursa copulatrix is asymmetric with the ovoid corpus bursae joined obliquely to the ductus bursae and extending posterior and leftward. The corpus bursae lack signa, and the ductus seminalis is joined to the conical posterior end. Most of the ductus bursae is sclerotized and has longitudinal rugae, with a membranous short posterior segment adjacent to the weakly sclerotized ostium bursae. The anterior apophysis is longer than the posterior apophysis. The ovipositor lobe is padlike.</p><p><italic><tp:taxon-name><tp:taxon-name-part taxon-name-part-type="genus" reg="Poolea">Poolea</tp:taxon-name-part><tp:taxon-name-part taxon-name-part-type="species" reg="grandimacula">grandimacula</tp:taxon-name-part></tp:taxon-name></italic> was described as an <italic><tp:taxon-name><tp:taxon-name-part taxon-name-part-type="genus" reg="Oxycnemis">Oxycnemis</tp:taxon-name-part></tp:taxon-name></italic>, type species <italic><tp:taxon-name><tp:taxon-name-part taxon-name-part-type="genus" reg="Oxycnemis">O.</tp:taxon-name-part><tp:taxon-name-part taxon-name-part-type="species" reg="advena">advena</tp:taxon-name-part></tp:taxon-name></italic> (Fig. <xref ref-type="fig" rid="F1">1</xref>). It remained in the genus until the most recent North American checklist (<xref ref-type="bibr" rid="B14">Pohl and Nanz 2023</xref>). A footnote by section author B. C. Schmidt states that there is no named genus for <italic><tp:taxon-name><tp:taxon-name-part taxon-name-part-type="genus" reg="Oxycnemis"/><tp:taxon-name-part taxon-name-part-type="species" reg="grandimacula">grandimacula</tp:taxon-name-part></tp:taxon-name></italic>, and it is placed in “<italic>Oxynemis</italic>” with quotation marks to distinguish it from <italic><tp:taxon-name><tp:taxon-name-part taxon-name-part-type="genus" reg="Oxycnemis">Oxycnemis</tp:taxon-name-part></tp:taxon-name></italic> sensu stricto. <italic><tp:taxon-name><tp:taxon-name-part taxon-name-part-type="genus" reg="Poolea">Poolea</tp:taxon-name-part></tp:taxon-name></italic> is significantly structurally distinct from <italic><tp:taxon-name><tp:taxon-name-part taxon-name-part-type="genus" reg="Oxycnemis">Oxycnemis</tp:taxon-name-part></tp:taxon-name></italic> in both sexes. The male valve of <italic><tp:taxon-name><tp:taxon-name-part taxon-name-part-type="genus" reg="Oxycnemis">Oxycnemis</tp:taxon-name-part><tp:taxon-name-part taxon-name-part-type="species" reg="advena">advena</tp:taxon-name-part></tp:taxon-name></italic> (Fig. <xref ref-type="fig" rid="F2">4a</xref>) is a nearly featureless strap with a rounded apex, simpler than those of <italic><tp:taxon-name><tp:taxon-name-part taxon-name-part-type="genus" reg="Poolea">Poolea</tp:taxon-name-part></tp:taxon-name></italic>, lacking a distinct sacculus and bearing a small nubbinlike triangular ampulla. The uncus of <italic><tp:taxon-name><tp:taxon-name-part taxon-name-part-type="genus" reg="Oxycnemis">Oxycnemis</tp:taxon-name-part></tp:taxon-name></italic> is curved, with well-developed sacculus and clasper. The vesica of <italic><tp:taxon-name><tp:taxon-name-part taxon-name-part-type="genus" reg="Oxycnemis">Oxycnemis</tp:taxon-name-part></tp:taxon-name></italic> (Fig. <xref ref-type="fig" rid="F2">4b</xref>) is nearly straight with two bands of setae; that of <italic><tp:taxon-name><tp:taxon-name-part taxon-name-part-type="genus" reg="Poolea">Poolea</tp:taxon-name-part></tp:taxon-name></italic> is bent with a single band of setae. The female corpus bursae of <italic><tp:taxon-name><tp:taxon-name-part taxon-name-part-type="genus" reg="Oxycnemis">Oxycnemis</tp:taxon-name-part></tp:taxon-name></italic> (Fig. <xref ref-type="fig" rid="F3">7</xref>) is entirely membranous, volumetric-flask-shaped with a spherical corpus bursae and tubular ductus bursae. Unlike <italic><tp:taxon-name><tp:taxon-name-part taxon-name-part-type="genus" reg="Poolea">Poolea</tp:taxon-name-part></tp:taxon-name></italic> it has a long segmented signum and the ductus seminalis is at the anterior end. The papilla analis of <italic><tp:taxon-name><tp:taxon-name-part taxon-name-part-type="genus" reg="Oxycnemis">Oxycnemis</tp:taxon-name-part></tp:taxon-name></italic> is conical rather than padlike.</p><p>DNA barcodes also clearly support that <italic><tp:taxon-name><tp:taxon-name-part taxon-name-part-type="genus" reg="Poolea">Poolea</tp:taxon-name-part></tp:taxon-name></italic> and <italic><tp:taxon-name><tp:taxon-name-part taxon-name-part-type="genus" reg="Oxycnemis">Oxycnemis</tp:taxon-name-part></tp:taxon-name></italic> are distinct genera (Fig. <xref ref-type="fig" rid="F5">11</xref>). The two <italic><tp:taxon-name><tp:taxon-name-part taxon-name-part-type="genus" reg="Poolea">Poolea</tp:taxon-name-part></tp:taxon-name></italic> species differ by over seven percent from <italic><tp:taxon-name><tp:taxon-name-part taxon-name-part-type="genus" reg="Oxycnemis">O.</tp:taxon-name-part><tp:taxon-name-part taxon-name-part-type="species" reg="advena">advena</tp:taxon-name-part></tp:taxon-name></italic>, a larger difference than between most other genera in the subtribe.</p></tp:treatment-sec><tp:treatment-sec sec-type="description" id="SECID0EXMAE"><title>Description.</title><p><bold><italic>Adult</italic>.</bold> Sexes superficially similar, of medium size (forewing length 11.5–16.0 mm). Vestiture of dorsal head and dorsal thorax black, grayish tan, and white long predominantly simple and scattered apically forked or spatulate serrate scales, concolorous with dorsal forewing. <italic>Head</italic> – Antenna of both sexes filiform, setose ventrally, dorsal scales small. Eye normal size, lacking hairs. Frons convex, lacking tubercle, scales thin, mesially directed. Labial palpus relatively short, reaching mid eye, vestiture of short straplike lateral and long piliform ventral scales. Haustellum normal. <italic>Thorax</italic> – Prothoracic collar with weak mesial crest and subbasal black transverse line; tegula with weak black line near medial margin; meso- and metathorax with loose tufts of curly spatulate glossy black scales, posterior tufts largest. <italic>Legs</italic> – Foretibia with distal stout trifurcate clawlike seta, apical process a large stout beaklike spine projected along foretarsus, middle process a small outer claw directed slightly laterally, basal process a knifelike ridge along tibia; mid- and hindlegs unmodified; ventral tarsi segments with scattered spiniform setae between haphazard inner and outer rows. <italic>Wings</italic> – Forewing elongate, length 2.3–2.6× width, with bluntly pointed apex and smoothly convex outer margin with slight indent at Cu2; dorsal scales smooth, short, slightly convex distally with finely crenulate margin; ground light to charcoal gray or dark olive, darkest in medial area outside spots; transverse lines and spot outlines black, single; basal line absent; antemedial line smooth, thick, excurved strongly from anterior margin to fold, less prominently thence to posterior margin, bordered medially by uniform pale line; medial line absent or a dark smudge posterior to orbicular spot; postmedial line nearly parallel to outer margin, drawn slightly basad in fold, moderately scalloped between veins, posterior segment thickest, bordered laterally by gray to white, palest and widest in fold; subterminal line absent; terminal line thin, preceded by triangular dark marks between veins in one species; spots large, filled with wing base color or slightly lighter shade; orbicular spot ovoid; claviform spot semicircular; reniform spot quadrate with rounded corners, slightly concave medially and laterally; fringe weakly checkered ground color or brown with slightly darker gray; scattered black dashes on veins (one species), strongest in fold in medial area and on Cu2 distal to postmedial line. Hindwing M2 strong, similar to mdc but weaker than M1 and M3, crossvein mdc concave anterior to M2, angled distad at M2, thence perpendicular to M3; dorsum white, few dark gray scales at tornus, on terminal line and distal veins, especially Cu2; fringe white with scattered gray scales. <italic>Abdomen</italic> – Lacking basal scent brushes and associated structures. A7 tergum large and strongly sclerotized, distal margin weakly bilobed. Spiracles with degenerate distal wall and long dorsal lever, resembling upper component of a question mark. Scales gray tan, weak darker dorsal tufts on segments 1, 3, and 4. <italic>Male genitalia</italic> – Uncus base directed posterior and slightly dorsad, with slight subbasal dorsad and subapical ventrad bends, cylindrical with slight subapical swelling bearing few short setae on flat venter, tip tapered to small downward hook with blunt tip. Juxta shield shaped, taller than wide. Valve nearly even width, widest near midpoint, length 3.6–4.0× width, with rounded slightly upturned apex bearing a mesial patch of downy setae; sacculus moderately strong, 0.5× valve length and 0.5× valve width at midpoint, tapered evenly from base to apex; clasper base a sclerotized bar near ventral margin distal to sacculus, ampulla base arising near valve midpoint (one species) or at outer ¾ (one species), perpendicular to valve, nearly reaching dorsal margin, thornlike, narrow, tapered to thin acute tip; digitus absent. Phallus tubular, length ~ 6× minimum width; vesica with broad basal dorsal bulge and subbasal 90–135° bend ventrad and anterior, about as long and slightly wider than phallus, widest near apex; mid and distal surface covered by broad band of multiple variable-length spiniform cornuti extending from left posterior surface distal to bulge to apex where it spirals ¾ around circumference, cornuti longest at mid vesica, gradually decreasing distally, subbasal cornuti longer and thicker than adjacent cornuti in one species. <italic>Female genitalia</italic> – Corpus bursae unisaccate, asymmetrically ovoid with membranous bulbous anterior end and thicker broadly conical thicker posterior end with ductus seminalis at apex, length about 1.5× width, lacking signa. Ductus bursae 5× segment A8 length, tubular (one species) or with anterior broad bulge rightward (one species), constricted slightly at junction of anterior ¾ and posterior ¼, short posterior segment membranous, anterior segment sclerotized with longitudinal rugae, joined obliquely to right posterior corpus bursae; ostium bursae weakly sclerotized. Papilla analis soft, padlike, covered with uniform thin piliform setae. Segment A8 short, length 2.7× width, dorsum longest; apophyses relatively short, posterior apophysis 1× segment A8 length, anterior apophysis 1.5× posterior apophysis.</p></tp:treatment-sec><tp:treatment-sec sec-type="etymology" id="SECID0EQNAE"><title>Etymology.</title><p>The genus name honors Robert “Bob” Poole for his contributions to the systematics of <tp:taxon-name><tp:taxon-name-part taxon-name-part-type="subfamily">Amphipyrinae</tp:taxon-name-part></tp:taxon-name>.</p></tp:treatment-sec><tp:treatment-sec sec-type="distribution" id="SECID0E2NAE"><title>Distribution and ecology.</title><p><italic><tp:taxon-name><tp:taxon-name-part taxon-name-part-type="genus" reg="Poolea">Poolea</tp:taxon-name-part></tp:taxon-name></italic> species occur in southwestern United States and Mexico, predominantly in the Chihuahuan desert region. All United States records are from Arizona, New Mexico, and Texas. Adults fly in arid shrubland from spring to fall (one species) or spring (one species). The early stages are unknown.</p><p>The large foretibial claw of <italic><tp:taxon-name><tp:taxon-name-part taxon-name-part-type="genus" reg="Poolea">Poolea</tp:taxon-name-part></tp:taxon-name></italic> is probably an adaptation to allow moths to escape from the pupal chamber in hard desert soils and dig their way to the ground surface.</p><sec sec-type="﻿Key to adults of Poolea and Oxycnemis advena" id="SECID0EROAE"><title>﻿Key to adults of <italic><tp:taxon-name><tp:taxon-name-part taxon-name-part-type="genus" reg="Poolea">Poolea</tp:taxon-name-part></tp:taxon-name></italic> and <italic><tp:taxon-name><tp:taxon-name-part taxon-name-part-type="genus" reg="Oxycnemis">Oxycnemis</tp:taxon-name-part><tp:taxon-name-part taxon-name-part-type="species" reg="advena">advena</tp:taxon-name-part></tp:taxon-name></italic></title><table-wrap content-type="key" position="anchor" orientation="portrait"><table id="TID0EXJAC" rules="all"><tbody><tr><td rowspan="1" colspan="1">1</td><td rowspan="1" colspan="1">Foretibial claw with strong lateral accessory claw (Fig. <xref ref-type="fig" rid="F4">10</xref>); male valve with long thornlike ampulla of clasper (Figs <xref ref-type="fig" rid="F2">5a</xref>, <xref ref-type="fig" rid="F2">6a</xref>); female ductus bursae strongly sclerotized with longitudinal rugae (Figs <xref ref-type="fig" rid="F3">8</xref>, <xref ref-type="fig" rid="F3">9</xref>)</td><td rowspan="1" colspan="1">
                      <bold><italic><tp:taxon-name><tp:taxon-name-part taxon-name-part-type="genus" reg="Poolea">Poolea</tp:taxon-name-part></tp:taxon-name></italic> 2</bold>
                    </td></tr><tr><td rowspan="1" colspan="1">–</td><td rowspan="1" colspan="1">Foretibial claw simple, lacking accessory claw; male valve with diminutive triangular ampulla of clasper (Fig. <xref ref-type="fig" rid="F2">4a</xref>); female ductus bursae membranous (Fig. <xref ref-type="fig" rid="F3">7</xref>)</td><td rowspan="1" colspan="1">
                      <bold>
                        <italic>
                          <tp:taxon-name><tp:taxon-name-part taxon-name-part-type="genus" reg="Oxycnemis">Oxycnemis</tp:taxon-name-part><tp:taxon-name-part taxon-name-part-type="species" reg="advena">advena</tp:taxon-name-part></tp:taxon-name>
                        </italic>
                      </bold>
                    </td></tr><tr><td rowspan="1" colspan="1">2</td><td rowspan="1" colspan="1">Smaller species (forewing length 11.5–15 mm); forewing medium gray with distinct longitudinal black dashes (Fig. <xref ref-type="fig" rid="F1">2</xref>); male valve with ampulla of clasper arising on distal valve closer to base of cucullus than to sacculus (Fig. <xref ref-type="fig" rid="F2">5a</xref>); female ductus bursae tubular, broadest anteriorly (Fig. <xref ref-type="fig" rid="F3">8</xref>)</td><td rowspan="1" colspan="1">
                      <bold>
                        <italic>
                          <tp:taxon-name><tp:taxon-name-part taxon-name-part-type="genus" reg="Poolea">P.</tp:taxon-name-part><tp:taxon-name-part taxon-name-part-type="species" reg="grandimacula">grandimacula</tp:taxon-name-part></tp:taxon-name>
                        </italic>
                      </bold>
                    </td></tr><tr><td rowspan="1" colspan="1">–</td><td rowspan="1" colspan="1">Larger species (forewing length 14–16 mm); forewing charcoal gray to dark olive without dashes (Fig. <xref ref-type="fig" rid="F1">3</xref>); male valve with ampulla of clasper arising on mid valve near sacculus (Fig. <xref ref-type="fig" rid="F2">6a</xref>); anterior female ductus bursae broadly convex toward right (Fig. <xref ref-type="fig" rid="F3">9</xref>)</td><td rowspan="1" colspan="1">
                      <bold>
                        <italic>
                          <tp:taxon-name><tp:taxon-name-part taxon-name-part-type="genus" reg="Poolea">P.</tp:taxon-name-part><tp:taxon-name-part taxon-name-part-type="species" reg="psaphidoides">psaphidoides</tp:taxon-name-part></tp:taxon-name>
                        </italic>
                      </bold>
                    </td></tr></tbody></table></table-wrap></sec></tp:treatment-sec><tp:treatment-sec><!--Section generated to contain objects referenced in tp:taxon-treatment.--><fig id="F1" position="float" orientation="portrait"><object-id xmlns:xlink="http://www.w3.org/1999/xlink" content-type="doi" xlink:type="simple">10.3897/zookeys.1200.117772.figures1-3</object-id><object-id xmlns:xlink="http://www.w3.org/1999/xlink" content-type="arpha" xlink:type="simple">5DF1CBD5-A13F-5116-807A-5DD4566B47F0</object-id><label>Figures 1–3.</label><caption><p>Adult males <bold>1</bold><italic><tp:taxon-name><tp:taxon-name-part taxon-name-part-type="genus" reg="Oxycnemis">Oxycnemis</tp:taxon-name-part><tp:taxon-name-part taxon-name-part-type="species" reg="advena">advena</tp:taxon-name-part></tp:taxon-name></italic> (abdomen removed), USA, Arizona, Maricopa County, Cave Creek <bold>2</bold><italic><tp:taxon-name><tp:taxon-name-part taxon-name-part-type="genus" reg="Poolea">Poolea</tp:taxon-name-part><tp:taxon-name-part taxon-name-part-type="species" reg="grandimacula">grandimacula</tp:taxon-name-part></tp:taxon-name></italic>, USA, Texas, Brewster County, Terlingua Ranch <bold>3</bold><italic><tp:taxon-name><tp:taxon-name-part taxon-name-part-type="genus" reg="Poolea">Poolea</tp:taxon-name-part><tp:taxon-name-part taxon-name-part-type="species" reg="psaphidoides">psaphidoides</tp:taxon-name-part></tp:taxon-name></italic>, USA, New Mexico, Otero County, High Rolls.</p></caption><graphic xmlns:xlink="http://www.w3.org/1999/xlink" xlink:href="zookeys-1200-199_article-117772__-g001.jpg" position="float" orientation="portrait" xlink:type="simple" id="oo_1043884.jpg"><uri content-type="original_file" xlink:type="simple">https://binary.pensoft.net/fig/1043884</uri></graphic></fig><fig id="F4" position="float" orientation="portrait"><object-id xmlns:xlink="http://www.w3.org/1999/xlink" content-type="doi" xlink:type="simple">10.3897/zookeys.1200.117772.figure10</object-id><object-id xmlns:xlink="http://www.w3.org/1999/xlink" content-type="arpha" xlink:type="simple">1820AF9B-0897-549C-923F-E82FE10D006B</object-id><label>Figure 10.</label><caption><p>Foretibial claw of <italic><tp:taxon-name><tp:taxon-name-part taxon-name-part-type="genus" reg="Poolea">Poolea</tp:taxon-name-part><tp:taxon-name-part taxon-name-part-type="species" reg="psaphidoides">psaphidoides</tp:taxon-name-part></tp:taxon-name></italic> (photograph and drawing).</p></caption><graphic xmlns:xlink="http://www.w3.org/1999/xlink" xlink:href="zookeys-1200-199_article-117772__-g004.jpg" position="float" orientation="portrait" xlink:type="simple" id="oo_1043887.jpg"><uri content-type="original_file" xlink:type="simple">https://binary.pensoft.net/fig/1043887</uri></graphic></fig><fig id="F2" position="float" orientation="portrait"><object-id xmlns:xlink="http://www.w3.org/1999/xlink" content-type="doi" xlink:type="simple">10.3897/zookeys.1200.117772.figures4-6</object-id><object-id xmlns:xlink="http://www.w3.org/1999/xlink" content-type="arpha" xlink:type="simple">0B8FAD68-18D5-5FA4-93FC-BC4120183E6B</object-id><label>Figures 4–6.</label><caption><p>Male genitalia, valves (<bold>a</bold>) and phallus (<bold>b</bold>) with everted vesica <bold>4</bold><italic><tp:taxon-name><tp:taxon-name-part taxon-name-part-type="genus" reg="Oxycnemis">Oxycnemis</tp:taxon-name-part><tp:taxon-name-part taxon-name-part-type="species" reg="advena">advena</tp:taxon-name-part></tp:taxon-name></italic><bold>5</bold><italic><tp:taxon-name><tp:taxon-name-part taxon-name-part-type="genus" reg="Poolea">Poolea</tp:taxon-name-part><tp:taxon-name-part taxon-name-part-type="species" reg="grandimacula">grandimacula</tp:taxon-name-part></tp:taxon-name></italic><bold>6</bold><italic><tp:taxon-name><tp:taxon-name-part taxon-name-part-type="genus" reg="Poolea">Poolea</tp:taxon-name-part><tp:taxon-name-part taxon-name-part-type="species" reg="psaphidoides">psaphidoides</tp:taxon-name-part></tp:taxon-name></italic></p></caption><graphic xmlns:xlink="http://www.w3.org/1999/xlink" xlink:href="zookeys-1200-199_article-117772__-g002.jpg" position="float" orientation="portrait" xlink:type="simple" id="oo_1043885.jpg"><uri content-type="original_file" xlink:type="simple">https://binary.pensoft.net/fig/1043885</uri></graphic></fig><fig id="F3" position="float" orientation="portrait"><object-id xmlns:xlink="http://www.w3.org/1999/xlink" content-type="doi" xlink:type="simple">10.3897/zookeys.1200.117772.figures7-9</object-id><object-id xmlns:xlink="http://www.w3.org/1999/xlink" content-type="arpha" xlink:type="simple">82B8AC99-163D-5E40-80C3-C3B8D8086B6A</object-id><label>Figures 7–9.</label><caption><p>Female genitalia <bold>7</bold><italic><tp:taxon-name><tp:taxon-name-part taxon-name-part-type="genus" reg="Oxycnemis">Oxycnemis</tp:taxon-name-part><tp:taxon-name-part taxon-name-part-type="species" reg="advena">advena</tp:taxon-name-part></tp:taxon-name></italic><bold>8</bold><italic><tp:taxon-name><tp:taxon-name-part taxon-name-part-type="genus" reg="Poolea">Poolea</tp:taxon-name-part><tp:taxon-name-part taxon-name-part-type="species" reg="grandimacula">grandimacula</tp:taxon-name-part></tp:taxon-name></italic><bold>9</bold><italic><tp:taxon-name><tp:taxon-name-part taxon-name-part-type="genus" reg="Poolea">Poolea</tp:taxon-name-part><tp:taxon-name-part taxon-name-part-type="species" reg="psaphidoides">psaphidoides</tp:taxon-name-part></tp:taxon-name></italic></p></caption><graphic xmlns:xlink="http://www.w3.org/1999/xlink" xlink:href="zookeys-1200-199_article-117772__-g003.jpg" position="float" orientation="portrait" xlink:type="simple" id="oo_1043886.jpg"><uri content-type="original_file" xlink:type="simple">https://binary.pensoft.net/fig/1043886</uri></graphic></fig><fig id="F5" position="float" orientation="portrait"><object-id xmlns:xlink="http://www.w3.org/1999/xlink" content-type="doi" xlink:type="simple">10.3897/zookeys.1200.117772.figure11</object-id><object-id xmlns:xlink="http://www.w3.org/1999/xlink" content-type="arpha" xlink:type="simple">2FC89A6C-6254-5A8E-A8C0-692792D2EEA6</object-id><label>Figure 11.</label><caption><p>CO1 barcode neighbor-joining tree of North American <tp:taxon-name><tp:taxon-name-part taxon-name-part-type="subtribe">Triocnemidina</tp:taxon-name-part></tp:taxon-name> sensu <xref ref-type="bibr" rid="B16">Poole (2022)</xref>: <italic><tp:taxon-name><tp:taxon-name-part taxon-name-part-type="genus" reg="Crimona">Crimona</tp:taxon-name-part></tp:taxon-name></italic>, <italic><tp:taxon-name><tp:taxon-name-part taxon-name-part-type="genus" reg="Oxycnemis">Oxycnemis</tp:taxon-name-part></tp:taxon-name></italic>, <italic><tp:taxon-name><tp:taxon-name-part taxon-name-part-type="genus" reg="Policocnemis">Policocnemis</tp:taxon-name-part></tp:taxon-name></italic>, <italic><tp:taxon-name><tp:taxon-name-part taxon-name-part-type="genus" reg="Poolea">Poolea</tp:taxon-name-part></tp:taxon-name></italic>, <italic><tp:taxon-name><tp:taxon-name-part taxon-name-part-type="genus" reg="Triocnemis">Triocnemis</tp:taxon-name-part></tp:taxon-name></italic>, <italic><tp:taxon-name><tp:taxon-name-part taxon-name-part-type="genus" reg="Unciella">Unciella</tp:taxon-name-part></tp:taxon-name></italic>, “<italic><tp:taxon-name><tp:taxon-name-part taxon-name-part-type="genus" reg="Unciella">Unciella</tp:taxon-name-part></tp:taxon-name></italic>.” “<italic><tp:taxon-name><tp:taxon-name-part taxon-name-part-type="genus" reg="Oxycnemis">Oxycnemis</tp:taxon-name-part></tp:taxon-name>” <tp:taxon-name><tp:taxon-name-part taxon-name-part-type="genus" reg="Oxycnemis"/><tp:taxon-name-part taxon-name-part-type="species" reg="gracillinea">gracillinea</tp:taxon-name-part></tp:taxon-name></italic>, now reassigned to <tp:taxon-name><tp:taxon-name-part taxon-name-part-type="subfamily">Onconemidinae</tp:taxon-name-part></tp:taxon-name> and placed provisionally in <italic><tp:taxon-name><tp:taxon-name-part taxon-name-part-type="genus" reg="Sympistis">Sympistis</tp:taxon-name-part></tp:taxon-name></italic>, is included for comparison.</p></caption><graphic xmlns:xlink="http://www.w3.org/1999/xlink" xlink:href="zookeys-1200-199_article-117772__-g005.jpg" position="float" orientation="portrait" xlink:type="simple" id="oo_1043888.jpg"><uri content-type="original_file" xlink:type="simple">https://binary.pensoft.net/fig/1043888</uri></graphic></fig></tp:treatment-sec><ref-list><ref id="B14"><mixed-citation xmlns:xlink="http://www.w3.org/1999/xlink" xlink:type="simple"><person-group><name name-style="western"><surname>Pohl</surname><given-names>GR</given-names></name><name name-style="western"><surname>Nanz</surname><given-names>SR (Eds.)</given-names></name></person-group> (<year>2023</year>) Annotated taxonomic checklist of the <tp:taxon-name><tp:taxon-name-part taxon-name-part-type="order">Lepidoptera</tp:taxon-name-part></tp:taxon-name> of North America north of Mexico. The Wedge Entomological Research Foundation, Bakersfield, California, xiv + 580 pp.</mixed-citation></ref><ref id="B16"><mixed-citation xmlns:xlink="http://www.w3.org/1999/xlink" xlink:type="simple"><person-group><name name-style="western"><surname>Poole</surname><given-names>RW</given-names></name></person-group> (<year>2022</year>) The natural history of North America. <tp:taxon-name><tp:taxon-name-part taxon-name-part-type="family">Noctuidae</tp:taxon-name-part></tp:taxon-name> of North America. Tribe <tp:taxon-name><tp:taxon-name-part taxon-name-part-type="tribe">Triocnemidini</tp:taxon-name-part></tp:taxon-name>. <ext-link xlink:type="simple" ext-link-type="uri" xlink:href="http://Nearctica.com">Nearctica.com</ext-link> (accessed March, 2022).</mixed-citation></ref></ref-list></tp:taxon-treatment>
