# Supplementary material for: ﻿A new noctuid genus and species (Lepidoptera, Noctuidae, Amphipyrinae, Psaphidini, Triocnemidina) from New Mexico and Texas, United States of America
Source: Zookeys. 2024 May 8;1200:199–213. doi: 10.3897/zookeys.1200.117772 (PMC11096726; doi:10.3897/zookeys.1200.117772)
Supplement: XML Treatment for Poolea grandimacula [file zookeys.1200.117772-treatment2.xml]

<!DOCTYPE tp:taxon-treatment
  PUBLIC "-//TaxonX//DTD Taxonomic Treatment Publishing DTD v0 20100105//EN" "tax-treatment-NSO.dtd">
<tp:taxon-treatment xmlns:tp="http://www.plazi.org/taxpub"><tp:treatment-meta><kwd-group><label>Taxon classification</label><kwd>
              <named-content content-type="kingdom">Animalia</named-content>
            </kwd><kwd>
              <named-content content-type="order">Lepidoptera</named-content>
            </kwd><kwd>
              <named-content content-type="family">Noctuidae</named-content>
            </kwd></kwd-group><mixed-citation publication-type="journal"><person-group><name><surname>Crabo</surname><given-names>Lars G.</given-names></name></person-group><article-title>﻿A new noctuid genus and species (<tp:taxon-name><tp:taxon-name-part taxon-name-part-type="order">Lepidoptera</tp:taxon-name-part></tp:taxon-name>, <tp:taxon-name><tp:taxon-name-part taxon-name-part-type="family">Noctuidae</tp:taxon-name-part></tp:taxon-name>, <tp:taxon-name><tp:taxon-name-part taxon-name-part-type="subfamily">Amphipyrinae</tp:taxon-name-part></tp:taxon-name>, <tp:taxon-name><tp:taxon-name-part taxon-name-part-type="tribe">Psaphidini</tp:taxon-name-part></tp:taxon-name>, <tp:taxon-name><tp:taxon-name-part taxon-name-part-type="subtribe">Triocnemidina</tp:taxon-name-part></tp:taxon-name>) from New Mexico and Texas, United States of America</article-title><source>Zookeys</source><day>08</day><month>05</month><year>2024</year><volume>1200</volume><fpage>199</fpage><lpage>213</lpage><pub-id pub-id-type="doi">10.3897/zookeys.1200.117772</pub-id></mixed-citation></tp:treatment-meta><tp:nomenclature><label>﻿</label><tp:taxon-name>
            <object-id xmlns:xlink="http://www.w3.org/1999/xlink" content-type="arpha" xlink:type="simple">0DDB1ADE-7708-544E-AEC2-267010E8502C</object-id>
            <tp:taxon-name-part taxon-name-part-type="genus" reg="Poolea">Poolea</tp:taxon-name-part>
            <tp:taxon-name-part taxon-name-part-type="species" reg="grandimacula">grandimacula</tp:taxon-name-part>
          </tp:taxon-name><tp:taxon-authority>(Barnes &amp; McDunnough)</tp:taxon-authority><tp:taxon-status xmlns:xlink="http://www.w3.org/1999/xlink" xlink:type="simple">comb. nov.</tp:taxon-status><xref ref-type="fig" rid="F1">Figs 2</xref><xref ref-type="fig" rid="F2">, 5a, b</xref><xref ref-type="fig" rid="F3">, 8</xref><tp:nomenclature-citation-list><tp:nomenclature-citation><tp:taxon-name>
                <tp:taxon-name-part taxon-name-part-type="genus" reg="Oxycnemis">Oxycnemis</tp:taxon-name-part>
                <tp:taxon-name-part taxon-name-part-type="species" reg="grandimacula">grandimacula</tp:taxon-name-part>
              </tp:taxon-name><comment>Barnes &amp; McDunnough, 1910</comment></tp:nomenclature-citation><tp:nomenclature-citation><tp:taxon-name>
                <tp:taxon-name-part taxon-name-part-type="genus" reg="Oxycnemis">Oxycnemis</tp:taxon-name-part>
                <tp:taxon-name-part taxon-name-part-type="species" reg="extremis">extremis</tp:taxon-name-part>
              </tp:taxon-name><comment>Barnes &amp; McDunnough, 1913</comment></tp:nomenclature-citation></tp:nomenclature-citation-list></tp:nomenclature><tp:treatment-sec sec-type="type material" id="SECID0ETWAE"><title>Type material.</title><p><italic><tp:taxon-name><tp:taxon-name-part taxon-name-part-type="genus" reg="Oxycnemis">Oxycnemis</tp:taxon-name-part><tp:taxon-name-part taxon-name-part-type="species" reg="grandimacula">grandimacula</tp:taxon-name-part></tp:taxon-name></italic> was described from Redington, Arizona (<named-content xmlns:xlink="http://www.w3.org/1999/xlink" content-type="dwc:institutional_code" xlink:title="National Museum of Natural History, Smithsonian Institution, Washington D.C., USA" xlink:href="http://grbio.org/institution/smithsonian-institution-national-museum-natural-history" xlink:type="simple">NMNH</named-content>) (holotype examined from photograph). <italic><tp:taxon-name><tp:taxon-name-part taxon-name-part-type="genus" reg="Oxycnemis">Oxycnemis</tp:taxon-name-part><tp:taxon-name-part taxon-name-part-type="species" reg="extremis">extremis</tp:taxon-name-part></tp:taxon-name></italic> was described from two syntypes, one from Brownsville and the other from San Benito, Texas (<named-content xmlns:xlink="http://www.w3.org/1999/xlink" content-type="dwc:institutional_code" xlink:title="National Museum of Natural History, Smithsonian Institution, Washington D.C., USA" xlink:href="http://grbio.org/institution/smithsonian-institution-national-museum-natural-history" xlink:type="simple">NMNH</named-content>) (syntypes examined from photographs). The Brownsville syntype is darker than most <italic><tp:taxon-name><tp:taxon-name-part taxon-name-part-type="genus" reg="Poolea">P.</tp:taxon-name-part><tp:taxon-name-part taxon-name-part-type="species" reg="grandimacula">grandimacula</tp:taxon-name-part></tp:taxon-name></italic>, but its forewing pattern is otherwise typical of this species.</p></tp:treatment-sec><tp:treatment-sec sec-type="diagnosis" id="SECID0EEYAE"><title>Diagnosis.</title><p><italic><tp:taxon-name><tp:taxon-name-part taxon-name-part-type="genus" reg="Poolea">Poolea</tp:taxon-name-part><tp:taxon-name-part taxon-name-part-type="species" reg="grandimacula">grandimacula</tp:taxon-name-part></tp:taxon-name></italic> is distinguished by several longitudinal black lines on the forewing antemedial, medial, and postmedial areas which <italic><tp:taxon-name><tp:taxon-name-part taxon-name-part-type="genus" reg="Poolea">Poolea</tp:taxon-name-part><tp:taxon-name-part taxon-name-part-type="species" reg="psaphidoides">psaphidoides</tp:taxon-name-part></tp:taxon-name></italic> lacks. <italic><tp:taxon-name><tp:taxon-name-part taxon-name-part-type="genus" reg="Poolea">Poolea</tp:taxon-name-part><tp:taxon-name-part taxon-name-part-type="species" reg="grandimacula">grandimacula</tp:taxon-name-part></tp:taxon-name></italic> tends to be smaller than <italic><tp:taxon-name><tp:taxon-name-part taxon-name-part-type="genus" reg="Poolea">P.</tp:taxon-name-part><tp:taxon-name-part taxon-name-part-type="species" reg="psaphidoides">psaphidoides</tp:taxon-name-part></tp:taxon-name></italic> (FW length of <italic><tp:taxon-name><tp:taxon-name-part taxon-name-part-type="genus" reg="Poolea">P.</tp:taxon-name-part><tp:taxon-name-part taxon-name-part-type="species" reg="grandimacula">grandimacula</tp:taxon-name-part></tp:taxon-name></italic> 11.5–15 mm; <italic><tp:taxon-name><tp:taxon-name-part taxon-name-part-type="genus" reg="Poolea">P.</tp:taxon-name-part><tp:taxon-name-part taxon-name-part-type="species" reg="psaphidoides">psaphidoides</tp:taxon-name-part></tp:taxon-name></italic> 14–16 mm) and the FW is lighter gray with more discernible pattern. The ampulla of the clasper of the male valve arises more distally in <italic><tp:taxon-name><tp:taxon-name-part taxon-name-part-type="genus" reg="Poolea">P.</tp:taxon-name-part><tp:taxon-name-part taxon-name-part-type="species" reg="grandimacula">grandimacula</tp:taxon-name-part></tp:taxon-name></italic> than in <italic><tp:taxon-name><tp:taxon-name-part taxon-name-part-type="genus" reg="Poolea">P.</tp:taxon-name-part><tp:taxon-name-part taxon-name-part-type="species" reg="psaphidoides">psaphidoides</tp:taxon-name-part></tp:taxon-name></italic> as described in the key. Females can be distinguished by the shape of the ductus bursae, tapered evenly in <italic><tp:taxon-name><tp:taxon-name-part taxon-name-part-type="genus" reg="Poolea">P.</tp:taxon-name-part><tp:taxon-name-part taxon-name-part-type="species" reg="grandimacula">grandimacula</tp:taxon-name-part></tp:taxon-name></italic> and bulging rightward near the junction with the corpus bursae in <italic><tp:taxon-name><tp:taxon-name-part taxon-name-part-type="genus" reg="Poolea">P.</tp:taxon-name-part><tp:taxon-name-part taxon-name-part-type="species" reg="psaphidoides">psaphidoides</tp:taxon-name-part></tp:taxon-name></italic>.</p></tp:treatment-sec><tp:treatment-sec sec-type="distribution" id="SECID0EY2AE"><title>Distribution and ecology.</title><p><italic><tp:taxon-name><tp:taxon-name-part taxon-name-part-type="genus" reg="Poolea">Poolea</tp:taxon-name-part><tp:taxon-name-part taxon-name-part-type="species" reg="grandimacula">grandimacula</tp:taxon-name-part></tp:taxon-name></italic> occurs in southwestern United States in Arizona, New Mexico, and western and southern Texas. <xref ref-type="bibr" rid="B16">Poole (2022)</xref> also examined a specimen from Nuevo León, Mexico. Adults fly in open xeric habitats and have been collected as early as March and as late as October, suggesting multiple broods. The early stages are unknown.</p><fig id="F1" position="float" orientation="portrait"><object-id xmlns:xlink="http://www.w3.org/1999/xlink" content-type="doi" xlink:type="simple">10.3897/zookeys.1200.117772.figures1-3</object-id><object-id xmlns:xlink="http://www.w3.org/1999/xlink" content-type="arpha" xlink:type="simple">5DF1CBD5-A13F-5116-807A-5DD4566B47F0</object-id><label>Figures 1–3.</label><caption><p>Adult males <bold>1</bold><italic><tp:taxon-name><tp:taxon-name-part taxon-name-part-type="genus" reg="Oxycnemis">Oxycnemis</tp:taxon-name-part><tp:taxon-name-part taxon-name-part-type="species" reg="advena">advena</tp:taxon-name-part></tp:taxon-name></italic> (abdomen removed), USA, Arizona, Maricopa County, Cave Creek <bold>2</bold><italic><tp:taxon-name><tp:taxon-name-part taxon-name-part-type="genus" reg="Poolea">Poolea</tp:taxon-name-part><tp:taxon-name-part taxon-name-part-type="species" reg="grandimacula">grandimacula</tp:taxon-name-part></tp:taxon-name></italic>, USA, Texas, Brewster County, Terlingua Ranch <bold>3</bold><italic><tp:taxon-name><tp:taxon-name-part taxon-name-part-type="genus" reg="Poolea">Poolea</tp:taxon-name-part><tp:taxon-name-part taxon-name-part-type="species" reg="psaphidoides">psaphidoides</tp:taxon-name-part></tp:taxon-name></italic>, USA, New Mexico, Otero County, High Rolls.</p></caption><graphic xmlns:xlink="http://www.w3.org/1999/xlink" xlink:href="zookeys-1200-199_article-117772__-g001.jpg" position="float" orientation="portrait" xlink:type="simple" id="oo_1043884.jpg"><uri content-type="original_file" xlink:type="simple">https://binary.pensoft.net/fig/1043884</uri></graphic></fig><p>This species and <italic><tp:taxon-name><tp:taxon-name-part taxon-name-part-type="genus" reg="Poolea">P.</tp:taxon-name-part><tp:taxon-name-part taxon-name-part-type="species" reg="psaphidoides">psaphidoides</tp:taxon-name-part></tp:taxon-name></italic> are sympatric in southern New Mexico, including at White Sands National Park, Otero County.</p></tp:treatment-sec><tp:treatment-sec><!--Section generated to contain objects referenced in tp:taxon-treatment.--><fig id="F2" position="float" orientation="portrait"><object-id xmlns:xlink="http://www.w3.org/1999/xlink" content-type="doi" xlink:type="simple">10.3897/zookeys.1200.117772.figures4-6</object-id><object-id xmlns:xlink="http://www.w3.org/1999/xlink" content-type="arpha" xlink:type="simple">0B8FAD68-18D5-5FA4-93FC-BC4120183E6B</object-id><label>Figures 4–6.</label><caption><p>Male genitalia, valves (<bold>a</bold>) and phallus (<bold>b</bold>) with everted vesica <bold>4</bold><italic><tp:taxon-name><tp:taxon-name-part taxon-name-part-type="genus" reg="Oxycnemis">Oxycnemis</tp:taxon-name-part><tp:taxon-name-part taxon-name-part-type="species" reg="advena">advena</tp:taxon-name-part></tp:taxon-name></italic><bold>5</bold><italic><tp:taxon-name><tp:taxon-name-part taxon-name-part-type="genus" reg="Poolea">Poolea</tp:taxon-name-part><tp:taxon-name-part taxon-name-part-type="species" reg="grandimacula">grandimacula</tp:taxon-name-part></tp:taxon-name></italic><bold>6</bold><italic><tp:taxon-name><tp:taxon-name-part taxon-name-part-type="genus" reg="Poolea">Poolea</tp:taxon-name-part><tp:taxon-name-part taxon-name-part-type="species" reg="psaphidoides">psaphidoides</tp:taxon-name-part></tp:taxon-name></italic></p></caption><graphic xmlns:xlink="http://www.w3.org/1999/xlink" xlink:href="zookeys-1200-199_article-117772__-g002.jpg" position="float" orientation="portrait" xlink:type="simple" id="oo_1043885.jpg"><uri content-type="original_file" xlink:type="simple">https://binary.pensoft.net/fig/1043885</uri></graphic></fig><fig id="F3" position="float" orientation="portrait"><object-id xmlns:xlink="http://www.w3.org/1999/xlink" content-type="doi" xlink:type="simple">10.3897/zookeys.1200.117772.figures7-9</object-id><object-id xmlns:xlink="http://www.w3.org/1999/xlink" content-type="arpha" xlink:type="simple">82B8AC99-163D-5E40-80C3-C3B8D8086B6A</object-id><label>Figures 7–9.</label><caption><p>Female genitalia <bold>7</bold><italic><tp:taxon-name><tp:taxon-name-part taxon-name-part-type="genus" reg="Oxycnemis">Oxycnemis</tp:taxon-name-part><tp:taxon-name-part taxon-name-part-type="species" reg="advena">advena</tp:taxon-name-part></tp:taxon-name></italic><bold>8</bold><italic><tp:taxon-name><tp:taxon-name-part taxon-name-part-type="genus" reg="Poolea">Poolea</tp:taxon-name-part><tp:taxon-name-part taxon-name-part-type="species" reg="grandimacula">grandimacula</tp:taxon-name-part></tp:taxon-name></italic><bold>9</bold><italic><tp:taxon-name><tp:taxon-name-part taxon-name-part-type="genus" reg="Poolea">Poolea</tp:taxon-name-part><tp:taxon-name-part taxon-name-part-type="species" reg="psaphidoides">psaphidoides</tp:taxon-name-part></tp:taxon-name></italic></p></caption><graphic xmlns:xlink="http://www.w3.org/1999/xlink" xlink:href="zookeys-1200-199_article-117772__-g003.jpg" position="float" orientation="portrait" xlink:type="simple" id="oo_1043886.jpg"><uri content-type="original_file" xlink:type="simple">https://binary.pensoft.net/fig/1043886</uri></graphic></fig></tp:treatment-sec><ref-list><ref id="B16"><mixed-citation xmlns:xlink="http://www.w3.org/1999/xlink" xlink:type="simple"><person-group><name name-style="western"><surname>Poole</surname><given-names>RW</given-names></name></person-group> (<year>2022</year>) The natural history of North America. <tp:taxon-name><tp:taxon-name-part taxon-name-part-type="family">Noctuidae</tp:taxon-name-part></tp:taxon-name> of North America. Tribe <tp:taxon-name><tp:taxon-name-part taxon-name-part-type="tribe">Triocnemidini</tp:taxon-name-part></tp:taxon-name>. <ext-link xlink:type="simple" ext-link-type="uri" xlink:href="http://Nearctica.com">Nearctica.com</ext-link> (accessed March, 2022).</mixed-citation></ref></ref-list></tp:taxon-treatment>
