# Supplementary material for: ﻿A new noctuid genus and species (Lepidoptera, Noctuidae, Amphipyrinae, Psaphidini, Triocnemidina) from New Mexico and Texas, United States of America
Source: Zookeys. 2024 May 8;1200:199–213. doi: 10.3897/zookeys.1200.117772 (PMC11096726; doi:10.3897/zookeys.1200.117772)
Supplement: XML Treatment for Poolea psaphidoides [file zookeys.1200.117772-treatment3.xml]

<!DOCTYPE tp:taxon-treatment
  PUBLIC "-//TaxonX//DTD Taxonomic Treatment Publishing DTD v0 20100105//EN" "tax-treatment-NSO.dtd">
<tp:taxon-treatment xmlns:tp="http://www.plazi.org/taxpub"><tp:treatment-meta><kwd-group><label>Taxon classification</label><kwd>
              <named-content content-type="kingdom">Animalia</named-content>
            </kwd><kwd>
              <named-content content-type="order">Lepidoptera</named-content>
            </kwd><kwd>
              <named-content content-type="family">Noctuidae</named-content>
            </kwd></kwd-group><mixed-citation publication-type="journal"><person-group><name><surname>Crabo</surname><given-names>Lars G.</given-names></name></person-group><article-title>﻿A new noctuid genus and species (<tp:taxon-name><tp:taxon-name-part taxon-name-part-type="order">Lepidoptera</tp:taxon-name-part></tp:taxon-name>, <tp:taxon-name><tp:taxon-name-part taxon-name-part-type="family">Noctuidae</tp:taxon-name-part></tp:taxon-name>, <tp:taxon-name><tp:taxon-name-part taxon-name-part-type="subfamily">Amphipyrinae</tp:taxon-name-part></tp:taxon-name>, <tp:taxon-name><tp:taxon-name-part taxon-name-part-type="tribe">Psaphidini</tp:taxon-name-part></tp:taxon-name>, <tp:taxon-name><tp:taxon-name-part taxon-name-part-type="subtribe">Triocnemidina</tp:taxon-name-part></tp:taxon-name>) from New Mexico and Texas, United States of America</article-title><source>Zookeys</source><day>08</day><month>05</month><year>2024</year><volume>1200</volume><fpage>199</fpage><lpage>213</lpage><pub-id pub-id-type="doi">10.3897/zookeys.1200.117772</pub-id></mixed-citation></tp:treatment-meta><tp:nomenclature><label>﻿</label><tp:taxon-name>
            <object-id xmlns:xlink="http://www.w3.org/1999/xlink" content-type="arpha" xlink:type="simple">71B20473-CF78-5766-BFC5-8E5D6CB24744</object-id>
            <tp:taxon-name-part taxon-name-part-type="genus" reg="Poolea">Poolea</tp:taxon-name-part>
            <tp:taxon-name-part taxon-name-part-type="species" reg="psaphidoides">psaphidoides</tp:taxon-name-part>
            <object-id xmlns:xlink="http://www.w3.org/1999/xlink" content-type="zoobank" xlink:type="simple">https://zoobank.org/F5762B69-E68A-4D49-8C71-83415FF96CA2</object-id>
          </tp:taxon-name><tp:taxon-status xmlns:xlink="http://www.w3.org/1999/xlink" xlink:type="simple">sp. nov.</tp:taxon-status><xref ref-type="fig" rid="F1">Figs 3</xref><xref ref-type="fig" rid="F2">, 6a, b</xref><xref ref-type="fig" rid="F3">, 9</xref><xref ref-type="fig" rid="F6">, 12</xref></tp:nomenclature><tp:treatment-sec sec-type="type locality" id="SECID0EIAAG"><title>Type locality.</title><p>USA: New Mexico: Otero County: High Rolls, Steep Hill Rd., <named-content xmlns:xlink="http://www.w3.org/1999/xlink" content-type="dwc:verbatimCoordinates" xlink:type="simple"><named-content content-type="geo-json" specific-use="{&#34;type&#34;:&#34;Point&#34;,&#34;coordinates&#34;:[-105.881700,32.953400]}" id="NCID0ERAAG" xlink:type="simple">32.9534, -105.8817</named-content></named-content>, 1725 m.</p></tp:treatment-sec><tp:treatment-sec sec-type="type material" id="SECID0EWAAG"><title>Type material.</title><p><bold><italic>Holotype</italic>, male.</bold> USA: New Mexico: Otero County: High Rolls, Steep Hill Rd., <named-content xmlns:xlink="http://www.w3.org/1999/xlink" content-type="dwc:verbatimCoordinates" xlink:type="simple"><named-content content-type="geo-json" specific-use="{&#34;type&#34;:&#34;Point&#34;,&#34;coordinates&#34;:[-105.881700,32.953400]}" id="NCID0EEBAG" xlink:type="simple">32.9534, -105.8817</named-content></named-content>, 1725 m, 11 III 2020, L. G. Crabo leg. / [Crabo genitalia slide] 651 male. <named-content xmlns:xlink="http://www.w3.org/1999/xlink" content-type="dwc:institutional_code" xlink:title="Canadian National Collection of Insects, Arachnids, and Nematodes, Ottawa, Ontario, Canada" xlink:href="http://grbio.org/institution/canadian-national-collection-insects-arachnids-and-nematodes" xlink:type="simple">CNC</named-content>. <bold><italic>Paratypes</italic>.</bold> 15 m, 3 f. USA: New Mexico: Eddy County: <named-content xmlns:xlink="http://www.w3.org/1999/xlink" content-type="dwc:verbatimCoordinates" xlink:type="simple"><named-content content-type="geo-json" specific-use="{&#34;type&#34;:&#34;Point&#34;,&#34;coordinates&#34;:[-104.602000,32.272000]}" id="NCID0EVBAG" xlink:type="simple">32.272, -104.602</named-content></named-content>, 4200’ [1280 m], 20 III 2021, J Vargo (8 m 2 f); Carlsbad, <named-content xmlns:xlink="http://www.w3.org/1999/xlink" content-type="dwc:verbatimCoordinates" xlink:type="simple"><named-content content-type="geo-json" specific-use="{&#34;type&#34;:&#34;Point&#34;,&#34;coordinates&#34;:[-104.277600,32.442000]}" id="NCID0E4BAG" xlink:type="simple">32.4420, -104.2776</named-content></named-content>, 1060 m, 4 III 2024, David Heckard / <abbrev xmlns:xlink="http://www.w3.org/1999/xlink" content-type="institution" xlink:title="Dave Wikle personal research collection, San Marino, California, USA" id="ABBRID0ECCAG" xlink:type="simple">DLWC</abbrev> 011521 (1 m); Otero County: same data as holotype (3 males); same data as holotype / BOLD_F8 CHLC0068 (1 male); same data as holotype / BOLD_F9 CHLC0069 (1 male); White Sands National Park, SE edge of dunes, <named-content xmlns:xlink="http://www.w3.org/1999/xlink" content-type="dwc:verbatimCoordinates" xlink:type="simple"><named-content content-type="geo-json" specific-use="{&#34;type&#34;:&#34;Point&#34;,&#34;coordinates&#34;:[-106.189000,32.761000]}" id="NCID0EKCAG" xlink:type="simple">32.761, -106.189</named-content></named-content>, 1215 m, 11 III 2020, Eric Metzler leg. (1 female); Texas: Culberson County, Sierra Diablo W[ildlife] M[anagement] A[rea], 2 V [19]84, E. Knudson / CNCLEP7661 (1 male). <named-content xmlns:xlink="http://www.w3.org/1999/xlink" content-type="dwc:institutional_code" xlink:title="Canadian National Collection of Insects, Arachnids, and Nematodes, Ottawa, Ontario, Canada" xlink:href="http://grbio.org/institution/canadian-national-collection-insects-arachnids-and-nematodes" xlink:type="simple">CNC</named-content>, <named-content xmlns:xlink="http://www.w3.org/1999/xlink" content-type="dwc:institutional_code" xlink:title="Colorado State University Collection, Fort Collins, Colorado, USA" xlink:href="http://grbio.org/institution/colorado-state-university" xlink:type="simple">CSUC</named-content>, <abbrev xmlns:xlink="http://www.w3.org/1999/xlink" content-type="institution" xlink:title="Dave Wikle personal research collection, San Marino, California, USA" id="ABBRID0EZCAG" xlink:type="simple">DLWC</abbrev>, <abbrev xmlns:xlink="http://www.w3.org/1999/xlink" content-type="institution" xlink:title="Jim Vargo personal research collection, Mishawaka, Indiana, USA" id="ABBRID0E5CAG" xlink:type="simple">JVC</abbrev>, <abbrev xmlns:xlink="http://www.w3.org/1999/xlink" content-type="institution" xlink:title="Lars Crabo personal research collection, Bellingham, Washington, USA" id="ABBRID0EDDAG" xlink:type="simple">LGC</abbrev>, <named-content xmlns:xlink="http://www.w3.org/1999/xlink" content-type="dwc:institutional_code" xlink:title="National Museum of Natural History, Smithsonian Institution, Washington D.C., USA" xlink:href="http://grbio.org/institution/smithsonian-institution-national-museum-natural-history" xlink:type="simple">NMNH</named-content>.</p></tp:treatment-sec><tp:treatment-sec sec-type="diagnosis" id="SECID0ENDAG"><title>Diagnosis.</title><p><italic><tp:taxon-name><tp:taxon-name-part taxon-name-part-type="genus" reg="Poolea">Poolea</tp:taxon-name-part><tp:taxon-name-part taxon-name-part-type="species" reg="psaphidoides">psaphidoides</tp:taxon-name-part></tp:taxon-name></italic> resembles <italic><tp:taxon-name><tp:taxon-name-part taxon-name-part-type="genus" reg="Poolea">P.</tp:taxon-name-part><tp:taxon-name-part taxon-name-part-type="species" reg="grandimacula">grandimacula</tp:taxon-name-part></tp:taxon-name></italic> but is usually larger (FW length 14–16 mm compared to 11.5–15 mm) and has a darker charcoal to dark olive gray forewing lacking black streaks; the FW of <italic><tp:taxon-name><tp:taxon-name-part taxon-name-part-type="genus" reg="Poolea">P.</tp:taxon-name-part><tp:taxon-name-part taxon-name-part-type="species" reg="grandimacula">grandimacula</tp:taxon-name-part></tp:taxon-name></italic> is medium gray with prominent longitudinal black bars. Pale scales distal to the distal postmedial line in <italic><tp:taxon-name><tp:taxon-name-part taxon-name-part-type="genus" reg="Poolea">P.</tp:taxon-name-part><tp:taxon-name-part taxon-name-part-type="species" reg="psaphidoides">psaphidoides</tp:taxon-name-part></tp:taxon-name></italic> appear as a distinct white spot in the fold.</p><fig id="F2" position="float" orientation="portrait"><object-id xmlns:xlink="http://www.w3.org/1999/xlink" content-type="doi" xlink:type="simple">10.3897/zookeys.1200.117772.figures4-6</object-id><object-id xmlns:xlink="http://www.w3.org/1999/xlink" content-type="arpha" xlink:type="simple">0B8FAD68-18D5-5FA4-93FC-BC4120183E6B</object-id><label>Figures 4–6.</label><caption><p>Male genitalia, valves (<bold>a</bold>) and phallus (<bold>b</bold>) with everted vesica <bold>4</bold><italic><tp:taxon-name><tp:taxon-name-part taxon-name-part-type="genus" reg="Oxycnemis">Oxycnemis</tp:taxon-name-part><tp:taxon-name-part taxon-name-part-type="species" reg="advena">advena</tp:taxon-name-part></tp:taxon-name></italic><bold>5</bold><italic><tp:taxon-name><tp:taxon-name-part taxon-name-part-type="genus" reg="Poolea">Poolea</tp:taxon-name-part><tp:taxon-name-part taxon-name-part-type="species" reg="grandimacula">grandimacula</tp:taxon-name-part></tp:taxon-name></italic><bold>6</bold><italic><tp:taxon-name><tp:taxon-name-part taxon-name-part-type="genus" reg="Poolea">Poolea</tp:taxon-name-part><tp:taxon-name-part taxon-name-part-type="species" reg="psaphidoides">psaphidoides</tp:taxon-name-part></tp:taxon-name></italic></p></caption><graphic xmlns:xlink="http://www.w3.org/1999/xlink" xlink:href="zookeys-1200-199_article-117772__-g002.jpg" position="float" orientation="portrait" xlink:type="simple" id="oo_1043885.jpg"><uri content-type="original_file" xlink:type="simple">https://binary.pensoft.net/fig/1043885</uri></graphic></fig><fig id="F3" position="float" orientation="portrait"><object-id xmlns:xlink="http://www.w3.org/1999/xlink" content-type="doi" xlink:type="simple">10.3897/zookeys.1200.117772.figures7-9</object-id><object-id xmlns:xlink="http://www.w3.org/1999/xlink" content-type="arpha" xlink:type="simple">82B8AC99-163D-5E40-80C3-C3B8D8086B6A</object-id><label>Figures 7–9.</label><caption><p>Female genitalia <bold>7</bold><italic><tp:taxon-name><tp:taxon-name-part taxon-name-part-type="genus" reg="Oxycnemis">Oxycnemis</tp:taxon-name-part><tp:taxon-name-part taxon-name-part-type="species" reg="advena">advena</tp:taxon-name-part></tp:taxon-name></italic><bold>8</bold><italic><tp:taxon-name><tp:taxon-name-part taxon-name-part-type="genus" reg="Poolea">Poolea</tp:taxon-name-part><tp:taxon-name-part taxon-name-part-type="species" reg="grandimacula">grandimacula</tp:taxon-name-part></tp:taxon-name></italic><bold>9</bold><italic><tp:taxon-name><tp:taxon-name-part taxon-name-part-type="genus" reg="Poolea">Poolea</tp:taxon-name-part><tp:taxon-name-part taxon-name-part-type="species" reg="psaphidoides">psaphidoides</tp:taxon-name-part></tp:taxon-name></italic></p></caption><graphic xmlns:xlink="http://www.w3.org/1999/xlink" xlink:href="zookeys-1200-199_article-117772__-g003.jpg" position="float" orientation="portrait" xlink:type="simple" id="oo_1043886.jpg"><uri content-type="original_file" xlink:type="simple">https://binary.pensoft.net/fig/1043886</uri></graphic></fig><fig id="F4" position="float" orientation="portrait"><object-id xmlns:xlink="http://www.w3.org/1999/xlink" content-type="doi" xlink:type="simple">10.3897/zookeys.1200.117772.figure10</object-id><object-id xmlns:xlink="http://www.w3.org/1999/xlink" content-type="arpha" xlink:type="simple">1820AF9B-0897-549C-923F-E82FE10D006B</object-id><label>Figure 10.</label><caption><p>Foretibial claw of <italic><tp:taxon-name><tp:taxon-name-part taxon-name-part-type="genus" reg="Poolea">Poolea</tp:taxon-name-part><tp:taxon-name-part taxon-name-part-type="species" reg="psaphidoides">psaphidoides</tp:taxon-name-part></tp:taxon-name></italic> (photograph and drawing).</p></caption><graphic xmlns:xlink="http://www.w3.org/1999/xlink" xlink:href="zookeys-1200-199_article-117772__-g004.jpg" position="float" orientation="portrait" xlink:type="simple" id="oo_1043887.jpg"><uri content-type="original_file" xlink:type="simple">https://binary.pensoft.net/fig/1043887</uri></graphic></fig><p>The male genitalia of <italic><tp:taxon-name><tp:taxon-name-part taxon-name-part-type="genus" reg="Poolea">P.</tp:taxon-name-part><tp:taxon-name-part taxon-name-part-type="species" reg="psaphidoides">psaphidoides</tp:taxon-name-part></tp:taxon-name></italic> are most easily distinguished from <italic><tp:taxon-name><tp:taxon-name-part taxon-name-part-type="genus" reg="Poolea">P.</tp:taxon-name-part><tp:taxon-name-part taxon-name-part-type="species" reg="grandimacula">grandimacula</tp:taxon-name-part></tp:taxon-name></italic> by the position of the clasper ampulla, close to the mid valve in <italic><tp:taxon-name><tp:taxon-name-part taxon-name-part-type="genus" reg="Poolea">P.</tp:taxon-name-part><tp:taxon-name-part taxon-name-part-type="species" reg="psaphidoides">psaphidoides</tp:taxon-name-part></tp:taxon-name></italic> and near the base of the cucullus in <italic><tp:taxon-name><tp:taxon-name-part taxon-name-part-type="genus" reg="Poolea">P.</tp:taxon-name-part><tp:taxon-name-part taxon-name-part-type="species" reg="grandimacula">grandimacula</tp:taxon-name-part></tp:taxon-name></italic>. The cornuti on the vesica of <italic><tp:taxon-name><tp:taxon-name-part taxon-name-part-type="genus" reg="Poolea">P.</tp:taxon-name-part><tp:taxon-name-part taxon-name-part-type="species" reg="psaphidoides">psaphidoides</tp:taxon-name-part></tp:taxon-name></italic> are longer than those of <italic><tp:taxon-name><tp:taxon-name-part taxon-name-part-type="genus" reg="Poolea">P.</tp:taxon-name-part><tp:taxon-name-part taxon-name-part-type="species" reg="grandimacula">grandimacula</tp:taxon-name-part></tp:taxon-name></italic>, forming a group of long stout spines in the proximal band that <italic><tp:taxon-name><tp:taxon-name-part taxon-name-part-type="genus" reg="Poolea">P.</tp:taxon-name-part><tp:taxon-name-part taxon-name-part-type="species" reg="grandimacula">grandimacula</tp:taxon-name-part></tp:taxon-name></italic> lacks. Females of <italic><tp:taxon-name><tp:taxon-name-part taxon-name-part-type="genus" reg="Poolea">P.</tp:taxon-name-part><tp:taxon-name-part taxon-name-part-type="species" reg="psaphidoides">psaphidoides</tp:taxon-name-part></tp:taxon-name></italic> have a large rightward bulge in the anterior ductus bursae, lacking in <italic><tp:taxon-name><tp:taxon-name-part taxon-name-part-type="genus" reg="Poolea">P.</tp:taxon-name-part><tp:taxon-name-part taxon-name-part-type="species" reg="grandimacula">grandimacula</tp:taxon-name-part></tp:taxon-name></italic>.</p><p>The DNA barcode <abbrev xmlns:xlink="http://www.w3.org/1999/xlink" xlink:title="Barcode Index Numbers" id="ABBRID0EIMAG" xlink:type="simple">BIN</abbrev> of <italic><tp:taxon-name><tp:taxon-name-part taxon-name-part-type="genus" reg="Poolea">P.</tp:taxon-name-part><tp:taxon-name-part taxon-name-part-type="species" reg="psaphidoides">psaphidoides</tp:taxon-name-part></tp:taxon-name></italic>, <ext-link xmlns:xlink="http://www.w3.org/1999/xlink" xlink:href="http://boldsystems.org/index.php/Public_BarcodeCluster?clusteruri=BOLD:AEK0144" ext-link-type="uri" xlink:type="simple">BOLD:AEK0144</ext-link>, differs from that of <italic><tp:taxon-name><tp:taxon-name-part taxon-name-part-type="genus" reg="Poolea">P.</tp:taxon-name-part><tp:taxon-name-part taxon-name-part-type="species" reg="grandimacula">grandimacula</tp:taxon-name-part></tp:taxon-name></italic>, <ext-link xmlns:xlink="http://www.w3.org/1999/xlink" xlink:href="http://boldsystems.org/index.php/Public_BarcodeCluster?clusteruri=BOLD:AAI5464" ext-link-type="uri" xlink:type="simple">BOLD:AAI5464</ext-link>, by greater than 4.2% (Fig. <xref ref-type="fig" rid="F5">11</xref>).</p></tp:treatment-sec><tp:treatment-sec sec-type="description" id="SECID0EQNAG"><title>Description.</title><p><bold><italic>Adults</italic>.</bold> Dorsal head and thorax charcoal gray. <italic>Head</italic> – As for genus. Antenna scales dark gray. Labial palpus scales mostly dark gray, scattered off-white on segments 2 and 3. Frons scales gray. <italic>Thorax</italic> – Vestiture as for genus; black lines on prothoracic collar and tegula indistinct. <italic>Legs</italic> – As for genus. <italic>Wings</italic>: FW length 14.0–16.0 mm (males); 15.0 mm (female); even charcoal gray, occasionally dark olive, with slightly darker gray medial area; lines and spots as for genus; medial line faint; pale scales abutting postmedial line white in fold; fringe weakly checkered brown gray and charcoal; horizontal black lines absent. HW as for genus, ground pure white. <italic>Abdomen</italic> – As for genus; tufts dark gray. <italic>Male genitalia</italic> – Uncus and juxta as for genus. Juxta height 2× width. Valve as for genus, length 5× width; ampulla arising slightly distal to mid valve. Phallus and vesica as for genus; a cluster of subbasal cornuti thicker and longer than adjacent cornuti; cornuti on mid vesica long and gracile, decreasing gradually in length toward vesica apex. <italic>Female genitalia</italic> – Papilla analis, segment A8, and bursa copulatrix as for genus. Ductus bursae with broad bulge rightward near attachment to corpus bursae.</p></tp:treatment-sec><tp:treatment-sec sec-type="etymology" id="SECID0EJOAG"><title>Etymology.</title><p>The name refers to the superficial resemblance of this moth to several <italic><tp:taxon-name><tp:taxon-name-part taxon-name-part-type="genus" reg="Psaphida">Psaphida</tp:taxon-name-part></tp:taxon-name></italic> species from eastern North America.</p><fig id="F5" position="float" orientation="portrait"><object-id xmlns:xlink="http://www.w3.org/1999/xlink" content-type="doi" xlink:type="simple">10.3897/zookeys.1200.117772.figure11</object-id><object-id xmlns:xlink="http://www.w3.org/1999/xlink" content-type="arpha" xlink:type="simple">2FC89A6C-6254-5A8E-A8C0-692792D2EEA6</object-id><label>Figure 11.</label><caption><p>CO1 barcode neighbor-joining tree of North American <tp:taxon-name><tp:taxon-name-part taxon-name-part-type="subtribe">Triocnemidina</tp:taxon-name-part></tp:taxon-name> sensu <xref ref-type="bibr" rid="B16">Poole (2022)</xref>: <italic><tp:taxon-name><tp:taxon-name-part taxon-name-part-type="genus" reg="Crimona">Crimona</tp:taxon-name-part></tp:taxon-name></italic>, <italic><tp:taxon-name><tp:taxon-name-part taxon-name-part-type="genus" reg="Oxycnemis">Oxycnemis</tp:taxon-name-part></tp:taxon-name></italic>, <italic><tp:taxon-name><tp:taxon-name-part taxon-name-part-type="genus" reg="Policocnemis">Policocnemis</tp:taxon-name-part></tp:taxon-name></italic>, <italic><tp:taxon-name><tp:taxon-name-part taxon-name-part-type="genus" reg="Poolea">Poolea</tp:taxon-name-part></tp:taxon-name></italic>, <italic><tp:taxon-name><tp:taxon-name-part taxon-name-part-type="genus" reg="Triocnemis">Triocnemis</tp:taxon-name-part></tp:taxon-name></italic>, <italic><tp:taxon-name><tp:taxon-name-part taxon-name-part-type="genus" reg="Unciella">Unciella</tp:taxon-name-part></tp:taxon-name></italic>, “<italic><tp:taxon-name><tp:taxon-name-part taxon-name-part-type="genus" reg="Unciella">Unciella</tp:taxon-name-part></tp:taxon-name></italic>.” “<italic><tp:taxon-name><tp:taxon-name-part taxon-name-part-type="genus" reg="Oxycnemis">Oxycnemis</tp:taxon-name-part></tp:taxon-name>” <tp:taxon-name><tp:taxon-name-part taxon-name-part-type="genus" reg="Oxycnemis"/><tp:taxon-name-part taxon-name-part-type="species" reg="gracillinea">gracillinea</tp:taxon-name-part></tp:taxon-name></italic>, now reassigned to <tp:taxon-name><tp:taxon-name-part taxon-name-part-type="subfamily">Onconemidinae</tp:taxon-name-part></tp:taxon-name> and placed provisionally in <italic><tp:taxon-name><tp:taxon-name-part taxon-name-part-type="genus" reg="Sympistis">Sympistis</tp:taxon-name-part></tp:taxon-name></italic>, is included for comparison.</p></caption><graphic xmlns:xlink="http://www.w3.org/1999/xlink" xlink:href="zookeys-1200-199_article-117772__-g005.jpg" position="float" orientation="portrait" xlink:type="simple" id="oo_1043888.jpg"><uri content-type="original_file" xlink:type="simple">https://binary.pensoft.net/fig/1043888</uri></graphic></fig></tp:treatment-sec><tp:treatment-sec sec-type="distribution" id="SECID0ERRAG"><title>Distribution and ecology.</title><p><italic><tp:taxon-name><tp:taxon-name-part taxon-name-part-type="genus" reg="Poolea">Poolea</tp:taxon-name-part><tp:taxon-name-part taxon-name-part-type="species" reg="psaphidoides">psaphidoides</tp:taxon-name-part></tp:taxon-name></italic> has a very limited distribution in the Southwest. It is only known definitively from four localities in southern New Mexico east of the Continental Divide, two each in Otero and Eddy counties, and one location in Culberson County in western Texas (Fig. <xref ref-type="fig" rid="F6">12</xref>). These localities span approximately 200 kilometers. Two specimens from near the Guadalupe Mountains in Texas called “<tp:taxon-name><tp:taxon-name-part taxon-name-part-type="tribe">Triocnemidini</tp:taxon-name-part></tp:taxon-name> New Genus 1 new species 1” by <xref ref-type="bibr" rid="B16">Poole (2022)</xref> probably refer to <italic><tp:taxon-name><tp:taxon-name-part taxon-name-part-type="genus" reg="Poolea">P.</tp:taxon-name-part><tp:taxon-name-part taxon-name-part-type="species" reg="psaphidoides">psaphidoides</tp:taxon-name-part></tp:taxon-name></italic> based on the adult description and illustrated male genitalia but were not examined for this study. The Guadalupe Mountains are located within the known range of the species.</p><fig id="F6" position="float" orientation="portrait"><object-id xmlns:xlink="http://www.w3.org/1999/xlink" content-type="doi" xlink:type="simple">10.3897/zookeys.1200.117772.figure12</object-id><object-id xmlns:xlink="http://www.w3.org/1999/xlink" content-type="arpha" xlink:type="simple">4F0393BC-80E5-5104-8191-28EED7E30854</object-id><label>Figure 12.</label><caption><p>Distribution of examined material of <italic><tp:taxon-name><tp:taxon-name-part taxon-name-part-type="genus" reg="Poolea">Poolea</tp:taxon-name-part><tp:taxon-name-part taxon-name-part-type="species" reg="psaphidoides">psaphidoides</tp:taxon-name-part></tp:taxon-name></italic> in New Mexico and Texas, USA.</p></caption><graphic xmlns:xlink="http://www.w3.org/1999/xlink" xlink:href="zookeys-1200-199_article-117772__-g006.jpg" position="float" orientation="portrait" xlink:type="simple" id="oo_1043889.jpg"><uri content-type="original_file" xlink:type="simple">https://binary.pensoft.net/fig/1043889</uri></graphic></fig><p><italic><tp:taxon-name><tp:taxon-name-part taxon-name-part-type="genus" reg="Poolea">Poolea</tp:taxon-name-part><tp:taxon-name-part taxon-name-part-type="species" reg="psaphidoides">psaphidoides</tp:taxon-name-part></tp:taxon-name></italic> has been collected in open shrub desert at elevations from 1280 to 1725 meters. The type locality habitat consists of creosote bush [<italic><tp:taxon-name><tp:taxon-name-part taxon-name-part-type="genus" reg="Larrea">Larrea</tp:taxon-name-part><tp:taxon-name-part taxon-name-part-type="species" reg="tridentata">tridentata</tp:taxon-name-part></tp:taxon-name></italic> (DC.) Coville, <tp:taxon-name><tp:taxon-name-part taxon-name-part-type="family">Zygophyllaceae</tp:taxon-name-part></tp:taxon-name>] shrubland with scattered junipers [<italic><tp:taxon-name><tp:taxon-name-part taxon-name-part-type="genus" reg="Juniperus">Juniperus</tp:taxon-name-part></tp:taxon-name></italic> sp. (<tp:taxon-name><tp:taxon-name-part taxon-name-part-type="family">Cupressaceae</tp:taxon-name-part></tp:taxon-name>) and bunchgrasses (<tp:taxon-name><tp:taxon-name-part taxon-name-part-type="family">Poaceae</tp:taxon-name-part></tp:taxon-name>)]. One female is from gypsum dunes at White Sands National Park, possibly a stray since it is the only specimen of this species found at this locality in over a decade of intensive collecting (E. Metzler pers. comm. 2020). Collection dates are from mid-March to early May suggesting a single brood.</p><p>The early stages are unknown.</p></tp:treatment-sec><tp:treatment-sec><!--Section generated to contain objects referenced in tp:taxon-treatment.--><fig id="F1" position="float" orientation="portrait"><object-id xmlns:xlink="http://www.w3.org/1999/xlink" content-type="doi" xlink:type="simple">10.3897/zookeys.1200.117772.figures1-3</object-id><object-id xmlns:xlink="http://www.w3.org/1999/xlink" content-type="arpha" xlink:type="simple">5DF1CBD5-A13F-5116-807A-5DD4566B47F0</object-id><label>Figures 1–3.</label><caption><p>Adult males <bold>1</bold><italic><tp:taxon-name><tp:taxon-name-part taxon-name-part-type="genus" reg="Oxycnemis">Oxycnemis</tp:taxon-name-part><tp:taxon-name-part taxon-name-part-type="species" reg="advena">advena</tp:taxon-name-part></tp:taxon-name></italic> (abdomen removed), USA, Arizona, Maricopa County, Cave Creek <bold>2</bold><italic><tp:taxon-name><tp:taxon-name-part taxon-name-part-type="genus" reg="Poolea">Poolea</tp:taxon-name-part><tp:taxon-name-part taxon-name-part-type="species" reg="grandimacula">grandimacula</tp:taxon-name-part></tp:taxon-name></italic>, USA, Texas, Brewster County, Terlingua Ranch <bold>3</bold><italic><tp:taxon-name><tp:taxon-name-part taxon-name-part-type="genus" reg="Poolea">Poolea</tp:taxon-name-part><tp:taxon-name-part taxon-name-part-type="species" reg="psaphidoides">psaphidoides</tp:taxon-name-part></tp:taxon-name></italic>, USA, New Mexico, Otero County, High Rolls.</p></caption><graphic xmlns:xlink="http://www.w3.org/1999/xlink" xlink:href="zookeys-1200-199_article-117772__-g001.jpg" position="float" orientation="portrait" xlink:type="simple" id="oo_1043884.jpg"><uri content-type="original_file" xlink:type="simple">https://binary.pensoft.net/fig/1043884</uri></graphic></fig></tp:treatment-sec><ref-list><ref id="B16"><mixed-citation xmlns:xlink="http://www.w3.org/1999/xlink" xlink:type="simple"><person-group><name name-style="western"><surname>Poole</surname><given-names>RW</given-names></name></person-group> (<year>2022</year>) The natural history of North America. <tp:taxon-name><tp:taxon-name-part taxon-name-part-type="family">Noctuidae</tp:taxon-name-part></tp:taxon-name> of North America. Tribe <tp:taxon-name><tp:taxon-name-part taxon-name-part-type="tribe">Triocnemidini</tp:taxon-name-part></tp:taxon-name>. <ext-link xlink:type="simple" ext-link-type="uri" xlink:href="http://Nearctica.com">Nearctica.com</ext-link> (accessed March, 2022).</mixed-citation></ref></ref-list></tp:taxon-treatment>
